# Supplementary material for: Mental health status and related factors influencing healthcare workers during the COVID-19 pandemic: A systematic review and meta-analysis
Source: PLoS One. 2024 Jan 19;19(1):e0289454. doi: 10.1371/journal.pone.0289454 (PMC10798549; doi:10.1371/journal.pone.0289454)
Supplement: S1 Data — (ZIP) [file pone.0289454.s011.zip]

Archive with 236 entries (235 files):
- Year data.xlsx
- literatures/
- literatures/1.pdf
- literatures/10.pdf
- literatures/100.pdf
- literatures/101.pdf
- literatures/102.pdf
- literatures/103.pdf
- literatures/104.pdf
- literatures/105.pdf
- literatures/106.pdf
- literatures/107.pdf
- literatures/108.pdf
- literatures/109.pdf
- literatures/11.pdf
- literatures/110.pdf
- literatures/111.pdf
- literatures/112.pdf
- literatures/113.pdf
- literatures/114.pdf
- literatures/115.pdf
- literatures/116.pdf
- literatures/117.pdf
- literatures/118.pdf
- literatures/119.pdf
- literatures/12.pdf
- literatures/120.pdf
- literatures/122.pdf
- literatures/123.pdf
- literatures/124.pdf
- literatures/125.pdf
- literatures/126.pdf
- literatures/127.pdf
- literatures/128.pdf
- literatures/129.pdf
- literatures/13.pdf
- literatures/130.pdf
- literatures/131.pdf
- literatures/132.pdf
- literatures/133.pdf
- literatures/135.pdf
- literatures/136.pdf
- literatures/137.pdf
- literatures/138.pdf
- literatures/139.pdf
- literatures/14.pdf
- literatures/140.pdf
- literatures/141.pdf
- literatures/142.pdf
- literatures/143.pdf
- literatures/144.pdf
- literatures/145.pdf
- literatures/146.pdf
- literatures/147.pdf
- literatures/148.pdf
- literatures/149.pdf
- literatures/15.pdf
- literatures/150.pdf
- literatures/151.pdf
- literatures/152.pdf
- literatures/153.pdf
- literatures/154.pdf
- literatures/155.pdf
- literatures/156.pdf
- literatures/157.pdf
- literatures/158.pdf
- literatures/159.pdf
- literatures/16.pdf
- literatures/160.pdf
- literatures/161.pdf
- literatures/162.pdf
- literatures/163.pdf
- literatures/164.pdf
- literatures/165.pdf
- literatures/166.pdf
- literatures/167.pdf
- literatures/168.pdf
- literatures/169.pdf
- literatures/17.pdf
- literatures/170.pdf
- literatures/171.pdf
- literatures/172.pdf
- literatures/173.pdf
- literatures/174.pdf
- literatures/175.pdf
- literatures/176.pdf
- literatures/177.pdf
- literatures/178.pdf
- literatures/179.pdf
- literatures/18.pdf
- literatures/180.pdf
- literatures/181.pdf
- literatures/182.pdf
- literatures/183.pdf
- literatures/184.pdf
- literatures/185.pdf
- literatures/186.pdf
- literatures/187.pdf
- literatures/188.pdf
- literatures/189.pdf
- literatures/19.pdf
- literatures/190.pdf
- literatures/191.pdf
- literatures/192.pdf
- literatures/193.pdf
- literatures/194.pdf
- literatures/195.pdf
- literatures/196.pdf
- literatures/197.pdf
- literatures/198.pdf
- literatures/199.pdf
- literatures/2.pdf
- literatures/20.pdf
- literatures/200.pdf
- literatures/201.pdf
- literatures/202.pdf
- literatures/203.pdf
- literatures/204.pdf
- literatures/205.pdf
- literatures/206.pdf
- literatures/208.pdf
- literatures/209.pdf
- literatures/21.pdf
- literatures/210.pdf
- literatures/211.pdf
- literatures/212.pdf
- literatures/213.pdf
- literatures/214.pdf
- literatures/215.pdf
- literatures/216.pdf
- literatures/217.pdf
- literatures/218.pdf
- literatures/219.pdf
- literatures/22.pdf
- literatures/220.pdf
- literatures/221.pdf
- literatures/223.pdf
- literatures/224.pdf
- literatures/225.pdf
- literatures/226.pdf
- literatures/227.pdf
- literatures/228.pdf
- literatures/229.pdf
- literatures/23.pdf
- literatures/230.pdf
- literatures/231.pdf
- literatures/232.pdf
- literatures/233.pdf
- literatures/234.pdf
- literatures/235.pdf
- literatures/236.pdf
- literatures/237.pdf
- literatures/238.pdf
- literatures/24.pdf
- literatures/25.pdf
- literatures/26.pdf
- literatures/27.pdf
- literatures/28.pdf
- literatures/29.pdf
- literatures/3.pdf
- literatures/30.pdf
- literatures/31.pdf
- literatures/32.pdf
- literatures/33.pdf
- literatures/34.pdf
- literatures/35.pdf
- literatures/36.pdf
- literatures/37.pdf
- literatures/38.pdf
- literatures/39.pdf
- literatures/4.pdf
- literatures/40.pdf
- literatures/41.pdf
- literatures/42.pdf
- literatures/43.pdf
- literatures/44.pdf
- literatures/45.pdf
- literatures/46.pdf
- literatures/47.pdf
- literatures/48.pdf
- literatures/49.pdf
- literatures/5.pdf
- literatures/50.pdf
- literatures/51.pdf
- literatures/52.pdf
- literatures/53.pdf
- literatures/54.pdf
- literatures/55.pdf
- literatures/56.pdf
- literatures/57.pdf
- literatures/58.pdf
- literatures/59.pdf
- literatures/6.pdf
- literatures/60.pdf
- literatures/61.pdf
- literatures/62.pdf
- literatures/63.pdf
- literatures/64.pdf
- literatures/65.pdf
- literatures/66.pdf
- literatures/67.pdf
- literatures/68.pdf
- literatures/69.pdf
- literatures/7.pdf
- literatures/70.pdf
- literatures/71.pdf
- literatures/72.pdf
- literatures/73.pdf
- literatures/74.pdf
- literatures/75.pdf
- literatures/76.pdf
- literatures/77.pdf
- literatures/78.pdf
- literatures/79.pdf
- literatures/80.pdf
- literatures/81.pdf
- literatures/82.pdf
- literatures/83.pdf
- literatures/84.pdf
- literatures/85.pdf
- literatures/86.pdf
- literatures/87.pdf
- literatures/88.pdf
- literatures/89.pdf
- literatures/9.pdf
- literatures/90.pdf
- literatures/91.pdf
- literatures/92.pdf
- literatures/93.pdf
- literatures/94.pdf
- literatures/95.pdf
- literatures/96.pdf
- literatures/97.pdf
- literatures/98.pdf
- literatures/99.pdf
- summary tables.xlsx
