# Supplementary material for: Mental health status and related factors influencing healthcare workers during the COVID-19 pandemic: A systematic review and meta-analysis
Source: PLoS One. 2024 Jan 19;19(1):e0289454. doi: 10.1371/journal.pone.0289454 (PMC10798549; doi:10.1371/journal.pone.0289454)
Supplement: S1 Data — (ZIP) [file pone.0289454.s011.zip › Year data.xlsx]

## Sheet: Sheet1
Author/year	Original sequence number	time
(Abu-Elenin, 2021)	1	2020.4-5
(AlAteeq et al. 2020)	2	2020.3
(Ali et al. 2020)	3	2020.6
(AlKandari et al. 2022)	4	2020.7
(Alkhamees et al. 2021)	5	2020.3-4
(Almalki et al. 2021)	6	2021.1-3
(Alzahrani et al. 2022)	8	2021.9-12
(Andlib et al. 2022)	10
(Arshad and Islam 2020)	12	2020.3
(Ashoor et al. 2021)	13	2020.6
(Awano et al. 2020)	14	2020.4-5
(Azizi et al. 2021)	15	2020.4-5
(Azoulay et al. 2021)	16	2020.10-12
(Babamiri et al. 2022)	17	2020.5
(Baminiwatta et al. 2021)	18	2020.6-8
(Cahill et al. 2022)	19	2020.8-10
(Çalişkan and Dost 2020)	20	2020.3
(Carmassi et al. 2022)	21	2020.5-6
(Carriero et al. 2021)	22	2020.4-6
(Chatterjee et al. 2020)	24	2020.3-4
(Chatzittofis et al. 2021)	25	2020.5
(Chen et al. 2021)	26	2020.2
(Chen, Lin, and Feng 2021)	27
(Chen et al. 2021)	28	2020.7-8
(Chinvararak et al. 2022)	29	2021.5-6
(Civantos et al. 2020)	30	2020.5
(Çölkesen and Çölkesen 2021)	31	2020.5
(Czepiel et al., 2022)	33	2021.2-5
(d’Ussel et al., 2022)	34	2020.7-10
(Da'seh et al., 2022)	35	2021.8-10
(Dobson et al., 2021)	37	2020.4-5
(Etesam et al., 2022)	38	2020.2-4
(Frajerman et al., 2022	40	2020.10-11
(Fu et al., 2021)	41	2020.2-3
(GebreEyesus et al., 2021)	42	2020.11
(Gilleen et al., 2021)	43	2020.4-5
(Goh et al., 2021)	44	2020.3-6
(Gonzalo et al., 2021)	45	2020.5
(Greenberg et al., 2021)	46	2020.6-7
(Guo et al., 2021)	47	2020.5
(Habtamu et al., 2021)	49	2020.5-6
(Hayat et al., 2021)	50	2020.5-6
(He et al., 2021)	51	2020.1-5
(Heesakkers et al., 2022)	52	2020.9
(Hickling and Barnett, 2022)	54	2020.7-9
(Hu et al., 2020)	55	2020.1-2
(Jakhar et al., 2021)	58	2020.4
(Jo et al., 2020)	59	2020
(Kafle et al., 2021)	60	2020.7-9
(Kamali et al., 2022)	61	2020.4-5
(Kandouci et al., 2021)	62	2021.1-3
(Kapetanos et al., 2021)	63	2020.5-6
(Khan et al., 2021)	64	2020.8-10
(Khatun et al., 2021)	65	2020.5
(Kiliç et al., 2021)	66	2020.4
(Lai et al. 2020)	68	2020.1-2
(Lamiani et al., 2021)	69	2020.7-10
(Lasalvia et al., 2021)	71	2021.4-5
(Li et al., 2020a)	73	2020.2
(Li et al., 2022)	74	2022.1
(Li et al., 2021)	75	2020.2-3
(Li et al., 2020b)	76
(Li et al., 2022c)	77	2021.6-7
(Liu et al., 2020a)	78	2020.2
(Lixia et al., 2022)	80	2020.6
(Luceño-Moreno et al., 2020)	82	2020.4
(Martin et al., 2021)	86	2020.4-9
(Martínez Pajuelo et al., 2022)	87	2021.4-7
(Martínez Pajuelo et al., 2022)	88	2020.5-7
(Martsenkovskyi et al. 2022)	90	2021.4-5
(Mattila et al., 2021)	93	2020.4-5
(McGuinness et al., 2022)	95	2021.5-7
(Mekhemar et al., 2021a)	97	2020.7-2021.1
(Mekhemar et al., 2021b)	98	2020.7-11
(Mennicken et al. 2022)	99	2020.6-7
(Meo et al., 2021)	100	2020.7-12
(Mi et al. 2021)	101	2020.4
(Morawa et al., 2021)	105	2020.4-7
(Moro et al., 2022)	106	2020.5-7
(Mosheva et al., 2021)	107	2020.4
(Motahedi et al., 2021)	108	2020.5-8
(Mulatu et al., 2021)	109	2020.8
(Nagarkar et al., 2022)	113	2020.5
(Nguyen et al., 2021)	114	2020.4
(Ning et al., 2020)	116	2020.2
(Nordin et al., 2022)	117	2020.7-8
(NS et al., 2021)	119	2020.4-6
(Ornell et al., 2020)	126	2020.5-8
(Oteir et al., 2022)	127	2020.5-6
(Pan et al., 2022)	128	2020.2-12
(Pandey et al. 2021)	129	2020.4-5
(Paniagua-Ávila et al., 2022	130	2020.7-9
(Pappa et al., 2021)	131	2020.5-6
(Parthasarathy et al., 2021)	133	2020.7-9
(Pelissier et al., 2021)	135	2020.5-6
(Pérez Herrera et al. 2021)	136	2020.10-11
(Pisanu et al., 2022)	137	2020.4-5
(Proserpio et al., 2022)	138	2020.6-7
(Rahman et al., 2021)	140	2020.8-10
(Repon et al., 2021)	144	2020.7-9
(Riaz et al., 2021)	146	2020.7
(RilleraMarzo et al., 2021)	147	2020.4-5
(Rossi et al. 2020)	150	2020.3
(Sabbaghi et al., 2022)	151	2021.8-9
(Salehiniya and Abbaszadeh, 2021)	152	2020.5
(Salman et al., 2022)	153	2020.4-5
(Samir AlKudsi et al., 2022)	154	2020.10-2021.2
(Sertoz et al., 2021)	158	2020.4
(Setiawati et al., 2021)	159	2020.6
(Shah et al., 2021a)	160	2020.5-6
(Shah et al., 2021)	161	2020.8-11
(Shah et al., 2020)	162
(Shechter et al., 2022)	163	2020.4
(Shechter et al., 2020)	164	2020.4
(Shen et al., 2020)	165	2019.6
(Shrestha, 2020)	166	2019.12
(Siamisang et al., 2022)	167	2021.7-9
(Simonetti et al., 2021)	169	2020.2-4
(Singh et al., 2021)	170	2020.7-8
(Sitanggang et al., 2021)	171	2020.7
(Smallwood et al., 2021)	172	2020.8-10
(Sobregrau Sangra et al., 2022)	174	2020.7-10
(Song et al., 2020)	175	2020.2-3
(Srikanth et al., 2022)	178	2021.8-9
(Stocchetti et al., 2021)	179	2021.1
(Su et al. 2021)	181	2020.7-8
(Su et al. 2021)	182	2020.2
(Sun et al. 2020)	184	2020.1-2
(Suryavanshi et al. 2020)	185	2020.5
(Syamlan et al. 2022)	186	2020.12-2021.2
(Tan et al., 2020)	187	2020.2-3
(Tan et al. 2021)	188	2020.6
(Tang et al., 2022)	189	2022.1-2
(Tao et al. 2021)	190	2020.4
(Taşdelen et al., 2022)	191	2020.4-5
(Than et al., 2020)	193	2020.3-4
(Turan et al., 2022)	196	2020.4
(Urzua et al., 2020)	197
(Uyaroğlu et al., 2020)	199	2020.4
(Uz et al., 2022)	200	2020.6-8
(Vadi et al., 2022)	201	2020.12-2021.1
(Valaine et al., 2021)	202	2020.4-6
(van de Venter et al., 2021)	203	2020.6-8
(Van Wert et al., 2022)	205	2020.9-11
(Vancappel et al., 2021)	206	2020.3-6
(Wanigasooriya et al., 2020)	210	2020.6-7
(Wayessa et al., 2021)	211	2020.6-7
(Weibelzahl et al., 2021)	212	2020.5-7
(Xiong et al., 2020)	217	2020.2
(Yadeta et al., 2021)	219	2020.10-11
(Yang et al., 2022)	220	2020.3-5
(Youssfi et al. 2021)	224	2020.4-5
(Yu et al. 2022)	225	2020.3
(Zarzour et al. 2022)	227	2020.4
(Zhan et al. 2022)	228	2020.2-3
(Zhang et al. 2020)	229	2020.6
(Zhang et al. 2021)	230	2020.2
(Zhang et al. 2020)	232	2020.2-3
(Zhang et al. 2022)	233	2020.4
(Zheng et al. 2021)	235	2020.3
(Zhu et al. 2020)	238	2020.2
